# Supplementary material for: A Portrait of the Rights of Children with Disabilities in Nigeria: A Policy Review
Source: Int J Environ Res Public Health. 2023 Oct 30;20(21):6996. doi: 10.3390/ijerph20216996 (PMC10650762; doi:10.3390/ijerph20216996)
Supplement: Supplementary file 1 [file ijerph-20-06996-s001.zip]

Archive with 1 entries (1 files):
- ijerph-2574194-supplementary.pdf
